# Supplementary material for: New Anthropometry-Based Formulae to Predict 24 h Sodium Excretion from Spot Urine
Source: Nutrients. 2025 Oct 20;17(20):3284. doi: 10.3390/nu17203284 (PMC12566651; doi:10.3390/nu17203284)
Supplement: Supplementary file 1 [file nutrients-17-03284-s001.zip]

Archive with 1 entries (1 files):
- nutrients-3886448-supplementary.pdf
